# Supplementary material for: Comparison of discriminative motif optimization using matrix and DNA shape-based models
Source: BMC Bioinformatics. 2018 Mar 6;19:86. doi: 10.1186/s12859-018-2104-7 (PMC5840810; doi:10.1186/s12859-018-2104-7)
Supplement: Supplementary file 4 — Table S4. AUPRC and AUROC differences between model pairs by TF. (XLSX 32 kb) [file 12859_2018_2104_MOESM4_ESM.xlsx]

## Sheet: DAMO_dinuc - DAMO
TF	AUPRC difference (mean)	AUROC difference (mean)	AUPRC difference (std)	AUROC difference (std)	Size
ZNF263	0.0314471	0.0262136	0.00553699	0.00426792	2
ZNF143	0.0274148	0.0208147	0.00320859	0.00279493	4
STAT5A::STAT5B	0.0264919	0.0212551	0.00143699	0.00607045	2
FOSL1	0.0229371	0.00911568	0.0197233	0.00434102	2
SP2	0.0221105	0.0121928	0.0174302	0.00897209	3
FOXP2	0.0220572	0.0141785	0.00112136	0.00083432	2
MEF2C	0.01998	0.030157	0	0	1
MEF2A	0.0191756	0.0320884	0.00221412	0.0036269	2
TBP	0.0175633	0.0263634	0.00506717	0.00277676	5
SRF	0.0174903	0.0234536	0.00649311	0.00892174	4
PAX5	0.0173586	0.0162851	0.00310031	0.00313214	4
TFAP2C	0.0172849	0.0101703	0	0	1
REST	0.017036	0.0155213	0.00558434	0.00501608	12
TFAP2A	0.0139211	0.00947025	0	0	1
HSF1	0.0138632	0.0170913	0	0	1
POU2F2	0.0134012	0.0156526	0.00119679	0.00288059	2
BATF::JUN	0.0120632	0.0133154	0	0	1
FOS	0.0116174	0.0113811	0.0173317	0.0103348	9
CEBPB	0.0107045	0.00951715	0.00335257	0.0043232	10
BACH1::MAFK	0.0106032	0.0116379	0.00254577	0.00439969	2
E2F1	0.0103646	0.00659325	0.00235399	0.00173944	3
RFX5	0.00981126	0.0131309	0.00596113	0.00394238	5
NR3C1	0.00973074	0.0159748	0	0	1
IRF1	0.00967146	0.0140976	0.00492543	0.00554884	4
STAT2::STAT1	0.00918039	0.0133446	0.00319544	0.00291786	2
HNF4A	0.00903325	0.0087426	0.00012036	0.000545625	2
FOXA1	0.00852365	0.0103927	0.0021671	0.0027097	5
GATA2	0.0085082	0.00595873	0.0062067	0.00232167	5
HNF4G	0.00843818	0.00721175	0	0	1
MAFF	0.00832481	0.00830739	0.00210854	0.00236268	2
POU5F1::SOX2	0.00816567	0.0110715	0	0	1
EGR1	0.00808302	0.00590951	0.00120073	0.00124393	3
MAFK	0.00793309	0.00909732	0.00124837	0.00173438	6
FOXA2	0.00786684	0.00856545	0	0	1
E2F6	0.00755795	0.00527312	0.00215436	0.0025444	3
BHLHE40	0.0074329	0.00852405	0.00258119	0.00273621	5
JUND	0.00719176	0.00917042	0.0024218	0.00372532	8
USF1	0.00685675	0.00804085	0.00111523	0.00136776	8
YY1	0.00675985	0.0082489	0.00290617	0.00395615	13
TCF3	0.00622652	0.00686848	0	0	1
SPI1	0.00618425	0.00615431	0.00103926	0.00113753	3
FOSL2	0.00610765	0.00970278	0.00288662	0.00561324	2
TCF12	0.00595234	0.00639005	0.00441918	0.00317876	4
CTCF	0.00555861	0.00548877	0.00147493	0.00162712	99
SP1	0.00533614	0.00569954	0.00418646	0.00438592	4
JUNB	0.00509272	0.00764803	0	0	1
CREB1	0.00494683	0.00732368	0	0	1
STAT3	0.004825	0.00834984	0.000515927	0.00365847	7
ARID3A	0.00450307	-0.000958146	0.00309879	0.00581481	2
ZBTB33	0.00441139	0.0124556	0.00283809	0.00626178	5
ETS1	0.00436792	0.00447815	0.00364921	0.00254141	3
NFE2::MAX	0.00413927	0.0100563	0.00319066	0.000290781	2
E2F4	0.00372967	0.00367581	0.00116026	0.00178209	4
TCF7L2	0.00353574	0.00811185	0.00578128	0.0075797	7
RXRA	0.0034733	-0.000385437	0.00658743	0.00712225	3
NFIC	0.00345817	0.00875071	0.000135694	0.00235532	2
USF2	0.00313759	0.00311797	0.00158316	0.00154659	5
NFKB1	0.00301184	0.0024531	0.00148846	0.000881475	10
MYC	0.00295791	0.006166	0.00256026	0.00302534	21
NRF1	0.00272582	0.00568328	0.000778687	0.00181411	5
THAP1	0.00272482	0.00528571	0	0	1
MAX	0.00267868	0.00596149	0.00110019	0.00183447	9
ELF1	0.00224301	0.00180584	0.000860853	0.00101621	4
GATA3	0.00209943	0.00699956	0.002286	0.00797084	4
EBF1	0.00144504	0.000391649	0.000323382	4.3711e-05	2
ELK1	0.000574747	0.000177494	0.00023385	0.000541382	3
STAT1	0.000563511	0.00511856	0.00744705	0.00785123	6
GABPA	0.000524975	0.00101544	0.00154952	0.00186825	6
GATA1	-0.000851788	0.00052668	0.00141192	0.000984584	3
ZEB1	-0.00147294	0.000303087	0	0	1
ESRRA	-0.00279951	-0.00243261	0	0	1
NFYA	-0.00306198	-0.000627065	0.00657002	0.00320228	3
NFYB	-0.00317587	-0.000897823	0.00335624	0.000645513	3
JUN::FOS	-0.00403084	0.00449931	0.0144873	0.00374382	9
ELK4	-0.00474048	-0.00409056	0.00494509	0.00294764	2

## Sheet: DAMO - (DAMO_PFM)
TF	AUPRC difference (mean)	AUROC difference (mean)	AUPRC difference (std)	AUROC difference (std)	Size
ELF1	0.0352229	0.0344104	0.00917883	0.00955008	4
CEBPB	0.0323579	0.0331553	0.00991122	0.0104161	10
JUND	0.0303406	0.0242936	0.0117239	0.00700718	8
GATA2	0.0273598	0.0390205	0.00706915	0.00941861	5
FOS	0.0253189	0.024026	0.00854866	0.00988899	9
FOSL1	0.0236066	0.0200241	0.0155873	0.0118146	2
BATF::JUN	0.0235659	0.0265467	0	0	1
GATA1	0.0216468	0.0266675	0.00294322	0.0053417	3
MEF2C	0.0214473	0.00352282	0	0	1
MEF2A	0.020166	-0.00181964	0.00831008	0.00310813	2
MAX	0.019839	0.018282	0.00643781	0.00607446	9
FOXA1	0.0191691	0.0220206	0.00331635	0.00364516	5
HSF1	0.0188675	0.0254976	0	0	1
JUNB	0.0183801	0.0165339	0	0	1
USF2	0.01685	0.0175927	0.00554126	0.00538498	5
SP2	0.0160129	0.015689	0.00462964	0.00571035	3
MYC	0.0159592	0.0152708	0.00398727	0.00424509	21
SPI1	0.0146626	0.0164662	0.00508036	0.00552252	3
STAT3	0.0143655	0.0125214	0.00445067	0.00450527	7
YY1	0.0133358	0.0102445	0.00568928	0.00472011	13
TCF3	0.0131387	0.0206964	0	0	1
ELK4	0.0129886	0.014247	0.00053185	0.000213021	2
RXRA	0.0129169	0.0186566	0.0081341	0.0112178	3
SRF	0.012852	0.0187161	0.013721	0.0198995	4
NFE2::MAX	0.0126595	0.0155628	0.00156106	0.000518104	2
EBF1	0.0123443	0.0145428	0.00142643	0.000412584	2
POU2F2	0.0121128	0.0129325	0.00041152	0.000915914	2
E2F4	0.0119088	0.0206711	0.00495275	0.00561445	4
POU5F1::SOX2	0.0117944	0.0125144	0	0	1
FOSL2	0.0117837	0.0102663	0.000241538	0.00128131	2
ETS1	0.0116333	0.00628892	0.00460208	0.00242016	3
E2F6	0.0110226	0.0119069	0.000821721	0.000381294	3
NR3C1	0.0104003	0.0123647	0	0	1
BHLHE40	0.00973192	0.0131562	0.00256506	0.00274735	5
USF1	0.00969673	0.0127694	0.00344582	0.00294718	8
GATA3	0.00957316	0.0110555	0.00236827	0.00339608	4
E2F1	0.00943904	0.0136053	0.00158635	0.0025723	3
TCF12	0.00920061	0.0121462	0.00652571	0.00726835	4
TCF7L2	0.00906788	0.0064592	0.00258915	0.00153377	7
EGR1	0.00842745	0.0081168	0.00416094	0.00334175	3
NFYB	0.00788259	0.0103616	0.00244283	0.00284809	3
FOXP2	0.00712048	0.0060369	0.00218055	0.00215996	2
NFKB1	0.00704502	0.00472364	0.00231465	0.00223464	10
STAT2::STAT1	0.0068224	0.00459599	0.00671449	0.00491736	2
IRF1	0.00678925	0.00742221	0.00479775	0.00571876	4
STAT5A::STAT5B	0.00673472	0.0036528	0.00680686	0.00491151	2
ZEB1	0.00622459	0.00792424	0	0	1
SP1	0.00616877	0.00509229	0.000767596	0.000589589	4
ZBTB33	0.00614492	0.0061461	0.00399168	0.00345473	5
RFX5	0.00597033	0.0102761	0.000902602	0.00180701	5
BACH1::MAFK	0.00553858	0.0142384	0.0048058	0.00731665	2
MAFF	0.00523744	0.00515202	0.00465072	0.00439384	2
STAT1	0.00520933	0.00413942	0.00431606	0.00550501	6
ZNF143	0.00502089	0.00771076	0.00134587	0.00151931	4
MAFK	0.00429837	0.00511659	0.00133339	0.000966389	6
NFYA	0.00388135	0.00438631	0.00513571	0.0057611	3
TFAP2C	0.0030298	0.00521971	0	0	1
ESRRA	0.00243464	0.00228651	0	0	1
NRF1	0.0023725	0.00434278	0.00128948	0.00291223	5
ZNF263	0.00215496	0.00286392	0.00181753	0.00257439	2
CREB1	0.00191228	0.00459566	0	0	1
FOXA2	0.00137654	0.00208957	0	0	1
GABPA	0.00127103	0.00149643	0.00107385	0.00137244	6
ARID3A	0.00113871	0.00316507	0.000173233	0.000635921	2
TFAP2A	0.000558038	0.00135887	0	0	1
REST	0.000392325	0.000696977	0.00107657	0.00194577	12
JUN::FOS	7.36423e-05	0.000144166	0.000200088	0.000376633	9
HNF4A	7.28448e-05	0.000181112	4.12856e-05	0.000133636	2
TBP	6.47158e-05	5.17935e-05	0.000117727	8.88512e-05	5
HNF4G	5.69207e-06	2.63396e-05	0	0	1
CTCF	5.14484e-06	9.10352e-06	6.00113e-05	8.56034e-05	99
PAX5	2.75131e-06	8.34191e-06	8.83351e-06	1.64489e-05	4
THAP1	1.57565e-07	-2.44898e-06	0	0	1
NFIC	5.14219e-09	1.93134e-08	5.14219e-09	1.93134e-08	2
ELK1	-4.34885e-05	-0.000111473	2.28018e-05	5.50304e-05	3

## Sheet: (4bit+shape) - 4bit
TF	AUPRC difference (mean)	AUROC difference (mean)	AUPRC difference (std)	AUROC difference (std)	Size
ARID3A	0.0350221	0.0319034	0.00807419	0.00129131	2
ZNF263	0.0244971	0.0201624	0.000816525	0.00126324	2
FOXP2	0.0238614	0.0146461	0.00796455	0.0026428	2
NFE2::MAX	0.022725	0.0213197	0.0219586	0.0210905	2
THAP1	0.0201097	0.0104682	0	0	1
ZNF143	0.0161126	0.014398	0.00325476	0.00196906	4
NFIC	0.0117648	0.00818386	0.00152967	0.00692454	2
GATA3	0.0109673	0.00626571	0.0105471	0.00759581	4
JUN::FOS	0.0106904	0.0104554	0.00765624	0.00565136	9
ELK1	0.0086508	0.00573082	0.00211758	0.00542888	3
POU2F2	0.00857055	0.00925509	0.00152256	0.00174563	2
BATF::JUN	0.00719887	0.00854042	0	0	1
CREB1	0.00704174	0.0098317	0	0	1
BACH1::MAFK	0.00546399	0.00481925	0.00493189	0.00409557	2
JUND	0.00523791	0.0100418	0.00419546	0.00627717	8
TCF12	0.00512329	0.00239458	0.00342754	0.00270117	4
TBP	0.00454979	0.00745997	0.00991453	0.00596328	5
MEF2A	0.00432962	0.00929503	0.00235352	0.00165652	2
FOS	0.004069	0.00571472	0.00651395	0.00829389	9
SP1	0.00392861	0.00558516	0.0061783	0.00505891	4
EBF1	0.00376471	0.00387629	0.000631391	0.0014484	2
MAFK	0.00371597	0.00294403	0.000876081	0.000943716	6
STAT5A::STAT5B	0.00353058	0.00563309	0.0110233	0.00715026	2
NFKB1	0.00336761	0.00348597	0.00187254	0.00226772	10
ZBTB33	0.0027809	0.00646774	0.00360091	0.00378317	5
POU5F1::SOX2	0.00267828	0.00743086	0	0	1
NFYB	0.00266106	0.00096741	0.0026356	0.00219623	3
E2F6	0.00252687	0.00160101	0.00748268	0.00730321	3
YY1	0.00251748	0.00315505	0.00172232	0.00272277	13
STAT3	0.00246262	0.00378297	0.00283868	0.00359931	7
JUNB	0.00236016	0.00616787	0	0	1
HNF4G	0.00221831	0.00103219	0	0	1
BHLHE40	0.00218706	0.00244854	0.00171285	0.00219308	5
GABPA	0.00208935	0.00354071	0.000981656	0.00104466	6
MAFF	0.00206623	0.00151297	0.000250543	0.000292809	2
RFX5	0.00201009	0.00175605	0.00533685	0.00691105	5
STAT2::STAT1	0.00193603	0.00318196	0.00238276	4.74624e-05	2
CEBPB	0.00192988	0.00142633	0.00275667	0.00187304	10
REST	0.00174887	0.00206547	0.00227194	0.00197728	12
FOSL2	0.0015592	0.00336615	0.00164119	0.00285367	2
E2F4	0.00154494	0.00226008	0.00411887	0.00229991	4
MYC	0.00145248	0.00148593	0.00282708	0.00554216	21
E2F1	0.00124835	-0.000802673	0.00324161	0.00252592	3
MAX	0.00116031	0.001775	0.00196572	0.002654	9
ZEB1	0.000909479	-0.000377578	0	0	1
FOXA2	0.000850498	-0.000487727	0	0	1
IRF1	0.000734339	0.00238127	0.00481644	0.00324045	4
CTCF	0.000733218	0.000627619	0.000369948	0.000516379	99
HNF4A	0.000659701	0.00107172	0.000327162	0.000965937	2
TFAP2C	0.000648137	-0.00126428	0	0	1
STAT1	0.000627762	0.000156015	0.00238077	0.00361459	6
SPI1	0.000621094	0.00012517	0.00027137	5.06053e-05	3
ELF1	0.000497054	-0.000133032	0.00144588	0.00210955	4
SP2	0.000477066	-0.00389204	0.00847652	0.00885561	3
FOXA1	0.000360005	4.24441e-05	0.000680342	0.000550465	5
USF1	0.000344712	0.00144734	0.000518643	0.000570346	8
TCF3	0.000339222	0.00176449	0	0	1
SRF	0.000282037	0.00158504	0.00283232	0.00270778	4
GATA2	0.000274927	0.00167058	0.00223946	0.00168141	5
EGR1	0.000173374	0.00149894	0.000186938	0.00119775	3
NRF1	2.16451e-05	0.00102673	0.000798523	0.00101359	5
PAX5	1.10441e-05	0.00151115	0.00263479	0.00298925	4
ETS1	4.77036e-06	0.00249342	9.36376e-05	0.00151073	3
USF2	-0.000243358	1.4922e-05	0.000946273	0.00109671	5
MEF2C	-0.000597164	0.00129786	0	0	1
NR3C1	-0.000740083	0.00282782	0	0	1
GATA1	-0.00094653	-0.00152734	0.00355065	0.00422083	3
HSF1	-0.00137174	-3.42315e-05	0	0	1
TFAP2A	-0.00147835	-0.00197404	0	0	1
NFYA	-0.00247698	-0.00308532	0.00219521	0.00351406	3
TCF7L2	-0.00292655	-0.00223709	0.00534185	0.00691836	7
RXRA	-0.00482128	0.00483172	0.00960398	0.00188932	3
FOSL1	-0.00654211	-0.00483073	0.0100873	0.0117832	2
ESRRA	-0.00968533	-0.0112645	0	0	1
ELK4	-0.0112845	-0.0104328	0.00801697	0.00591327	2

## Sheet: (JASPAR+shape) - JASPAR
TF	AUPRC difference (mean)	AUROC difference (mean)	AUPRC difference (std)	AUROC difference (std)	Size
FOXP2	0.178819	0.254358	0.0461795	0.0624939	2
ZNF143	0.126227	0.114782	0.0173292	0.014085	4
NFE2::MAX	0.12399	0.0998048	0.102703	0.0639665	2
POU2F2	0.104899	0.162525	0.00209688	0.00482029	2
FOSL1	0.0851747	0.108959	0.0684504	0.0750037	2
STAT5A::STAT5B	0.0827005	0.119359	0.0156155	0.0289915	2
IRF1	0.0789765	0.105228	0.0533108	0.0549086	4
ZNF263	0.0783238	0.0852904	0.00107815	0.00173555	2
SRF	0.0775524	0.138034	0.0223014	0.0374635	4
SP2	0.0770203	0.0585475	0.020866	0.0215501	3
TBP	0.0719241	0.0980284	0.0218036	0.0291951	5
ETS1	0.0680768	0.0757962	0.0131898	0.0244868	3
MEF2C	0.065376	0.0910786	0	0	1
CREB1	0.0648892	0.0773499	0	0	1
MEF2A	0.0640356	0.100029	0.000452998	0.000251512	2
ARID3A	0.0630624	0.0741607	0.00719542	0.00205968	2
GATA3	0.0624954	0.0747858	0.0180503	0.0240398	4
NR3C1	0.0620545	0.0786628	0	0	1
E2F1	0.0604851	0.0511142	0.00931237	0.011559	3
EGR1	0.0582368	0.0449952	0.00689043	0.00843079	3
MAX	0.0552025	0.053649	0.00857958	0.0106167	9
NFYB	0.0548946	0.0328605	0.0146796	0.0132135	3
STAT3	0.0540991	0.0728771	0.00993345	0.0113175	7
NFIC	0.052037	0.0775566	0.0344936	0.041923	2
HSF1	0.0511721	0.0857915	0	0	1
E2F6	0.0511215	0.0551562	0.0153556	0.01675	3
STAT2::STAT1	0.0485793	0.0746451	0.0233547	0.0244118	2
BHLHE40	0.0475941	0.0438733	0.00685987	0.00722545	5
RFX5	0.0463969	0.0529083	0.0120672	0.0138378	5
PAX5	0.046209	0.0461088	0.00794728	0.0127935	4
BACH1::MAFK	0.0452495	0.0559148	0.0127186	0.0163593	2
SP1	0.0451558	0.0515507	0.0130419	0.022718	4
YY1	0.0451184	0.0623345	0.0155708	0.0276415	13
FOS	0.0447886	0.0516558	0.062164	0.0567056	9
REST	0.0443868	0.0561468	0.0126398	0.0198522	12
E2F4	0.0434756	0.0320974	0.00925391	0.0102729	4
RXRA	0.0416286	0.0487103	0.0220107	0.0237397	3
THAP1	0.0408105	0.0481784	0	0	1
JUND	0.0406317	0.0660538	0.0177034	0.0321283	8
BATF::JUN	0.0396986	0.0528313	0	0	1
EBF1	0.035265	0.04513	0.00768119	0.0152698	2
MYC	0.0351989	0.0389075	0.0155166	0.0191826	21
CEBPB	0.0340141	0.0319402	0.00520267	0.00765298	10
ELF1	0.0331124	0.0339025	0.00780219	0.0123013	4
FOXA1	0.0298832	0.0337494	0.00528281	0.00656397	5
GATA1	0.0297016	0.0325504	0.00744351	0.0106719	3
USF1	0.029502	0.0427682	0.00730363	0.0113668	8
GATA2	0.0294399	0.0324498	0.00864802	0.00988678	5
TCF12	0.0281465	0.029753	0.00882117	0.00691787	4
TFAP2C	0.0276542	0.0189962	0	0	1
NFKB1	0.0267456	0.042943	0.00477623	0.00960806	10
JUN::FOS	0.0260648	0.0409313	0.00898895	0.0127601	9
ZEB1	0.0260431	0.0287561	0	0	1
ELK1	0.0255282	0.018932	0.00493236	0.00800685	3
POU5F1::SOX2	0.0252854	0.0415019	0	0	1
FOXA2	0.0247862	0.0260203	0	0	1
MAFK	0.0234624	0.0307387	0.00430469	0.00705426	6
TCF7L2	0.0230085	0.0346976	0.022712	0.0388449	7
FOSL2	0.0218656	0.0319605	0.00723349	0.0144149	2
STAT1	0.0215701	0.0430405	0.0154463	0.0178227	6
ZBTB33	0.0212138	0.0350467	0.00849295	0.0153983	5
NFYA	0.0202593	0.00957208	0.0188867	0.0116547	3
TFAP2A	0.0202032	0.0137848	0	0	1
SPI1	0.0193488	0.0204988	0.00419876	0.00481016	3
HNF4G	0.0192728	0.0239575	0	0	1
TCF3	0.0179564	0.0210179	0	0	1
MAFF	0.0177999	0.0219891	0.00535892	0.0081582	2
HNF4A	0.016813	0.0203504	0.00169263	0.00249472	2
NRF1	0.0164633	0.0259748	0.00481527	0.0078152	5
JUNB	0.0146943	0.0272585	0	0	1
USF2	0.0138669	0.0137291	0.00695977	0.00635326	5
GABPA	0.0136128	0.023082	0.00450726	0.0110385	6
CTCF	0.00898164	0.0115974	0.00254943	0.00381068	99
ESRRA	-0.00616923	-0.00310834	0	0	1
ELK4	-0.00913868	-0.00777215	0.0142853	0.0107504	2
